# Supplementary material for: Modulating metabolic signatures to mitigate cabozantinib resistance in FLT3-ITD acute myeloid leukemia cell models
Source: Cell Death Discov. 2026 Feb 17;12:98. doi: 10.1038/s41420-026-02957-8 (PMC12920922; doi:10.1038/s41420-026-02957-8)
Supplement: Supplementary file 3 — Related Manuscript File [file 41420_2026_2957_MOESM3_ESM.xlsx]

## Sheet: Fig.2F
	molm-13(P)-kit1																			molm-13(XR)-kit1																	batch2		molm-13(P)-kit2
	HIF1A			HK2			PKM2			LDHA			PDK1			18s rRNA				HIF1A			HK2			PKM2			LDHA			PDK1			18s rRNA				HIF1A			HK2			PKM2			LDHA
Cт	21.4668			24.9313			23.08			19.5177			27.9647			10.4498				21.0222			25.3264			21.8418			19.0666			27.1668			11.3873			Cт	22.3757			24.9239			22.6519			20.9298
	21.5866			24.8914			23.1128			19.5676			27.9122			10.4254				20.4638			25.369			21.9232			19.0282			27.3267			11.3442				22.3513			24.9552			22.6907			20.9527
	21.4152			24.8682			23.1312			19.5361			27.8889			10.4406				20.884			25.4196			21.922			19.0718			27.199			11.3109				22.3559			24.908			22.6904			20.9532
ΔCт (target gene-HPRT)	11.017	11.0414	11.0262	14.4815	14.5059	14.4907	12.6302	12.6546	12.6394	9.06786	9.09228	9.07706	17.5148	17.5393	17.524					9.63482	9.67794	9.71123	13.9391	13.9822	14.0155	10.4545	10.4976	10.5309	7.67928	7.7224	7.7557	15.7795	15.8226	15.8559				ΔCт (target gene-HPRT)	15.5852	15.5918	15.5354	18.1334	18.1401	18.0836	15.8614	15.868	15.8116	14.1393	14.1459
	11.1368	11.1612	11.146	14.4415	14.466	14.4507	12.663	12.6874	12.6722	9.11775	9.14217	9.12695	17.4623	17.4868	17.4715					9.07647	9.11959	9.15289	13.9817	14.0248	14.0581	10.5359	10.579	10.6123	7.64092	7.68403	7.71733	15.9394	15.9825	16.0158					15.5608	15.5675	15.511	18.1647	18.1714	18.1149	15.9002	15.9068	15.8504	14.1622	14.1688
	10.9654	10.9898	10.9746	14.4183	14.4428	14.4275	12.6814	12.7058	12.6906	9.08627	9.11069	9.09546	17.4391	17.4635	17.4483					9.49666	9.53977	9.57307	14.0323	14.0754	14.1087	10.5347	10.5778	10.6111	7.68452	7.72763	7.76093	15.8116	15.8547	15.888					15.5654	15.572	15.5156	18.1175	18.1241	18.0677	15.8998	15.9065	15.8501	14.1627	14.1694
mean ΔCт	11.0509			14.4583			12.6694			9.10183			17.4833							9.44249			14.0242			10.5482			7.70808			15.8833						mean ΔCт	15.5561			18.1242			15.8727			14.1403
ΔΔCт	11.0509			14.4583			12.6694			9.10183			17.4833							9.44249			14.0242			10.5482			7.70808			15.8833						ΔΔCт	15.5561			18.1242			15.8727			14.1403
2^-ΔCт	0.000482568	0.000474466	0.000479501	4.37163e-05	4.29824e-05	4.34385e-05	0.00015774	0.000155092	0.000156738	0.00186339	0.0018321	0.00185154	5.3396e-06	5.24996e-06	5.30566e-06					0.00125785	0.00122082	0.00119296	6.3666e-05	6.17915e-05	6.03818e-05	0.000712659	0.000691676	0.000675895	0.00487871	0.00473507	0.00462704	1.77787e-05	1.72552e-05	1.68616e-05				2^-ΔCт	2.03424e-05	2.02488e-05	2.10565e-05	3.47775e-06	3.46176e-06	3.59984e-06	1.67975e-05	1.67203e-05	1.73872e-05	5.54179e-05	5.51631e-05
	0.000444116	0.00043666	0.000441293	4.49435e-05	4.4189e-05	4.46579e-05	0.000154195	0.000151606	0.000153215	0.00180005	0.00176983	0.00178861	5.53747e-06	5.44451e-06	5.50228e-06					0.00185229	0.00179775	0.00175674	6.18152e-05	5.99952e-05	5.86264e-05	0.000673584	0.000653751	0.000638836	0.00501019	0.00486268	0.00475174	1.59134e-05	1.54448e-05	1.50924e-05					2.06884e-05	2.05933e-05	2.14147e-05	3.4031e-06	3.38745e-06	3.52256e-06	1.63522e-05	1.6277e-05	1.69262e-05	5.45466e-05	5.42958e-05
	0.000500133	0.000491737	0.000496954	4.56717e-05	4.4905e-05	4.53815e-05	0.000152234	0.000149678	0.000151266	0.00183976	0.00180888	0.00182807	5.62755e-06	5.53307e-06	5.59178e-06					0.00138427	0.00134351	0.00131286	5.9685e-05	5.79277e-05	5.66061e-05	0.000674119	0.000654271	0.000639344	0.00486104	0.00471792	0.00461028	1.7387e-05	1.68751e-05	1.64901e-05					2.06232e-05	2.05284e-05	2.13472e-05	3.51637e-06	3.5002e-06	3.63981e-06	1.63559e-05	1.62807e-05	1.693e-05	5.45256e-05	5.42748e-05
mean 2^-ΔCт *	0.000471936			4.44318e-05			0.000153529			0.00182025			5.4591e-06							0.00145767			6.0055e-05			0.000668237			0.00478385			1.65665e-05						mean 2^-ΔCт *	2.07603e-05			3.50098e-06			1.66697e-05			5.53876e-05
SD	2.48672e-05			9.10659e-07			2.65368e-06			3.06251e-05			1.3287e-07							0.000266061			2.17548e-06			2.43634e-05			0.000129844			9.12607e-07						SD	4.18662e-07			8.23825e-08			3.82768e-07			1.12334e-06
p-value																				6.58872e-09			1.05516e-12			1.32659e-20			5.42079e-21			9.1154e-17						p-value
expression fold change (2^-ΔΔCт) *	0.000471346			4.44234e-05			0.000153509			0.00182002			5.45765e-06							0.00143723			6.002e-05			0.000667846			0.00478229			1.65438e-05						expression fold change (2^-ΔΔCт) *	2.07566e-05			3.50013e-06			1.66658e-05			5.53775e-05
2^-ΔCт (resistant cell/pariental cell)	1			1			1			1			1							3.08871			1.35162			4.35251			2.62813			3.03466						2^-ΔCт (resistant cell/pariental cell)	1			1			1			1
	MV4-11(P)-kit2																			MV4-11(XR)-kit2																		batch2		MV4-11(P)-kit2
	HIF1A			HK2			PKM2			LDHA			PDK1			18s rRNA				HIF1A			HK2			PKM2			LDHA			PDK1			18s rRNA					HIF1A			HK2			PKM2			LDHA
Cт	24.0303			26.0739			24.5836			21.9774			28.8174			11.3267				22.2409			24.9396			22.7245			21.2199			27.363			10.9195				Cт	24.0287			26.4176			23.4379			22.9103
	24.0062			26.0503			24.6201			21.9422			28.8901			11.254				22.3312			24.9087			22.7386			21.222			27.3746			10.9773					24.1553			26.4675			23.3829			22.9035
	23.9386			26.1117			24.5891			21.9326			28.7227			11.238				22.3519			24.9216			22.8584			21.219			27.4559			10.892					23.9642			26.4193			23.4735			22.8657
ΔCт (target gene-HPRT)	12.7036	12.7763	12.7923	14.7472	14.8199	14.8358	13.257	13.3297	13.3456	10.6507	10.7234	10.7394	17.4907	17.5634	17.5793					11.3214	11.2637	11.3489	14.0201	13.9624	14.0477	11.805	11.7473	11.8325	10.3003	10.2426	10.3279	16.4435	16.3857	16.471					ΔCт (target gene-HPRT)	14.5803	14.6226	14.6147	16.9692	17.0115	17.0035	13.9895	14.0318	14.0238	13.4619
	12.6795	12.7522	12.7681	14.7236	14.7963	14.8122	13.2934	13.3661	13.3821	10.6155	10.6882	10.7041	17.5634	17.6361	17.6521					11.4117	11.354	11.4393	13.9892	13.9314	14.0167	11.819	11.7613	11.8466	10.3025	10.2448	10.33	16.4551	16.3974	16.4826						14.707	14.7493	14.7413	17.0192	17.0615	17.0535	13.9345	13.9769	13.9689	13.4551
	12.6119	12.6847	12.7006	14.785	14.8577	14.8737	13.2624	13.3351	13.3511	10.6059	10.6786	10.6945	17.396	17.4687	17.4847					11.4324	11.3746	11.4599	14.0021	13.9444	14.0296	11.9389	11.8811	11.9664	10.2994	10.2417	10.327	16.5363	16.4786	16.5639						14.5158	14.5581	14.5501	16.9709	17.0132	17.0053	14.0251	14.0674	14.0595	13.4173
mean ΔCт	12.7188			14.8057			13.3247			10.6778			17.5371							11.3784			13.9937			11.8442			10.2907			16.4682							mean ΔCт	14.6266			17.012			14.0086			13.4703
ΔΔCт	12.7188			14.8057			13.3247			10.6778			17.5371							11.3784			13.9937			11.8442			10.2907			16.4682							ΔΔCт	14.6266			17.012			14.0086			13.4703
2^-ΔCт	0.000149909	0.00014254	0.000140975	3.63628e-05	3.45755e-05	3.41958e-05	0.000102155	9.71335e-05	9.60671e-05	0.000622036	0.000591462	0.000584968	5.42981e-06	5.16292e-06	5.10624e-06					0.00039077	0.000406724	0.000383381	6.01901e-05	6.26474e-05	5.9052e-05	0.000279477	0.000290887	0.000274192	0.000793027	0.000825403	0.000778032	1.12208e-05	1.16789e-05	1.10086e-05					2^-ΔCт	4.08217e-05	3.96416e-05	3.98613e-05	7.79409e-06	7.56877e-06	7.61072e-06	6.14814e-05	5.9704e-05	6.0035e-05	8.86284e-05
	0.000152437	0.000144945	0.000143353	3.69624e-05	3.51457e-05	3.47598e-05	9.96052e-05	9.47093e-05	9.36695e-05	0.00063742	0.000606089	0.000599435	5.16282e-06	4.90906e-06	4.85516e-06					0.000367056	0.000382041	0.000360115	6.14949e-05	6.40055e-05	6.03321e-05	0.000276767	0.000288066	0.000271533	0.00079184	0.000824168	0.000776868	1.11307e-05	1.15851e-05	1.09202e-05						3.73909e-05	3.631e-05	3.65112e-05	7.52874e-06	7.31109e-06	7.35161e-06	6.38681e-05	6.20217e-05	6.23655e-05	8.90429e-05
	0.000159745	0.000151893	0.000150226	3.54214e-05	3.36803e-05	3.33106e-05	0.000101768	9.67659e-05	9.57035e-05	0.000641659	0.00061012	0.000603421	5.79799e-06	5.513e-06	5.45248e-06					0.000361836	0.000376608	0.000354994	6.0946e-05	6.34342e-05	5.97936e-05	0.000254708	0.000265107	0.000249892	0.000793535	0.000825932	0.00077853	1.05212e-05	1.09507e-05	1.03223e-05						4.26892e-05	4.1455e-05	4.16848e-05	7.78476e-06	7.55971e-06	7.60161e-06	5.99817e-05	5.82476e-05	5.85705e-05	9.14083e-05
mean 2^-ΔCт *	0.000148447			3.49349e-05			9.75085e-05			0.000610734			5.2655e-06							0.000375947			6.13218e-05			0.000272292			0.000798593			1.10376e-05							mean 2^-ΔCт *	3.95962e-05			7.5679e-06			6.06973e-05			8.81255e-05
SD	6.01747e-06			1.19108e-06			3.01512e-06			1.94764e-05			3.05904e-07							1.6687e-05			1.7081e-06			1.38429e-05			2.09753e-05			4.40708e-07							SD	2.34887e-06			1.64125e-07			1.85969e-06			1.74781e-06
p-value																				7.8212e-23			4.08043e-17			6.23261e-17			1.21793e-12			5.41367e-16							p-value
expression fold change (2^-ΔΔCт) *	0.00014834			3.4917e-05			9.74675e-05			0.00061046			5.25766e-06							0.000375622			6.13007e-05			0.000271976			0.00079835			1.10298e-05							expression fold change (2^-ΔΔCт) *	3.95335e-05			7.56631e-06			6.06721e-05			8.81102e-05
2^-ΔCт (resistant cell/pariental cell)	1			1			1			1			1							2.53253			1.75531			2.7925			1.30759			2.09621							2^-ΔCт (resistant cell/pariental cell)	1			1			1			1
	molm-13(P)-kit1			molm-13(XR)-kit1
HIF1A	1	1	1	3.08871	5.03027	6.19627	0.0141279	**
HK2	1	1	1	1.35162	2.18403	2.42979	0.0387823	*
PKM2	1	1	1	4.35251	3.42555	4.02133	0.000414585	***
LDHA	1	1	1	2.62813	3.43507	3.72662	0.00232731	**
PDK1	1	1	1	3.03466	4.07629	4.95805	0.00554941	**
	MV4-11(P)-kit2			MV4-11(XR)-kit2
HIF1A	1	1	1	2.53253	3.01758	1.85295	0.0122012	*
HK2	1	1	1	1.75531	1.50762	1.48244	0.00260765	**
PKM2	1	1	1	2.7925	1.87666	1.48872	0.0528019
LDHA	1	1	1	1.30759	1.79727	1.1187	0.113877
PDK1	1	1	1	2.09621	2.40806	1.40712	0.0304485	*
[truncated: 51 more columns]

## Sheet: Fig.3E
MV4-11-P k2																		MV4-11-XR k2															batch2		MV4-11-P k2
	PGC-1b			NRF1			ERRa			TFAM			18s rRNA						PGC-1b			NRF1			ERRa			TFAM			18s rRNA					PGC-1b			NRF1			ERRa			TFAM			18s rRNA
Cт	28.1763			27.6899			24.5656			25.561			12.2022					Cт	26.8364			26.9173			23.4079			24.9367			11.9333				Cт	27.9404			27.3093			30.1313			25.744			9.373
	28.2954			27.4062			22.8813			25.4936			12.1459						26.92			26.9396			23.5371			24.9239			11.9295					28.787			27.4288			29.4185			25.3133			9.30634
	28.2805			27.4472			24.3885			25.5564			12.1785						26.9439			26.9694			23.6424			24.9406			11.9272					28.9162			27.4188			29.529			25.302			9.25661
ΔCт (target gene-control)	15.9741	16.0303	15.9978	15.4877	15.5439	15.5113	12.3635	12.4197	12.3871	13.3588	13.415	13.3825						ΔCт (target gene-control)	14.9031	14.9069	14.9092	14.984	14.9878	14.9901	11.4746	11.4784	11.4807	13.0034	13.0072	13.0095					ΔCт (target gene-control)	18.5674	18.634	18.6837	17.9363	18.0029	18.0527	20.7583	20.825	20.8747	16.371	16.4376	16.4874
	16.0932	16.1494	16.1169	15.2041	15.2603	15.2277	10.6792	10.7354	10.7028	13.2914	13.3476	13.3151							13.4628	13.2578	13.4403	13.4824	13.2774	13.4599	10.0799	9.8749	10.0575	11.4667	11.2617	11.4443						19.414	19.4806	19.5303	18.0558	18.1225	18.1722	20.0455	20.1121	20.1619	15.9402	16.0069	16.0566
	16.0783	16.1345	16.1019	15.245	15.3012	15.2687	12.1864	12.2426	12.21	13.3543	13.4105	13.3779							13.4867	13.2817	13.4642	13.5122	13.3072	13.4898	10.1852	9.98019	10.1627	11.4833	11.2784	11.4609						19.5432	19.6098	19.6596	18.0458	18.1125	18.1622	20.156	20.2227	20.2724	15.929	15.9956	16.0454
mean ΔCт	16.0752			15.3389			11.7696			13.3615								mean ΔCт	13.9014			13.9434			10.5304			11.9351							mean ΔCт	19.2358			18.0737			20.3809			16.1411
ΔΔCт	16.0752			15.3389			11.7696			13.3615								ΔΔCт	13.3671			13.4091			9.99609			11.4007							ΔΔCт	19.2358			18.0737			20.3809			16.1411
2^-ΔCт	1.55351e-05	1.49414e-05	1.52826e-05	2.17639e-05	2.09323e-05	2.14102e-05	0.000189769	0.000182517	0.000186685	9.51899e-05	9.15525e-05	9.36429e-05						2^-ΔCт	3.26373e-05	3.25514e-05	3.24991e-05	3.08588e-05	3.07776e-05	3.07282e-05	0.000351408	0.000350483	0.00034992	0.000121781	0.00012146	0.000121265					2^-ΔCт	2.57437e-06	2.45812e-06	2.37483e-06	3.98699e-06	3.80697e-06	3.67797e-06	5.63807e-07	5.38349e-07	5.20107e-07	1.1799e-05	1.12662e-05	1.08845e-05
	1.43039e-05	1.37574e-05	1.40715e-05	2.64923e-05	2.548e-05	2.60618e-05	0.000609887	0.000586583	0.000599976	9.97422e-05	9.59309e-05	9.81213e-05							8.8574e-05	0.000102097	8.99615e-05	8.73782e-05	0.000100719	8.8747e-05	0.00092396	0.00106503	0.000938433	0.000353332	0.000407278	0.000358867						1.43159e-06	1.36695e-06	1.32063e-06	3.66994e-06	3.50422e-06	3.38548e-06	9.24087e-07	8.82361e-07	8.52462e-07	1.5904e-05	1.51859e-05	1.46713e-05
	1.44527e-05	1.39004e-05	1.42178e-05	2.57508e-05	2.47668e-05	2.53323e-05	0.000214553	0.000206354	0.000211066	9.54899e-05	9.1841e-05	9.39381e-05							8.71192e-05	0.00010042	8.84838e-05	8.55914e-05	9.86591e-05	8.69321e-05	0.000858929	0.000990067	0.000872384	0.000349276	0.000402602	0.000354747						1.30892e-06	1.24982e-06	1.20747e-06	3.69537e-06	3.52851e-06	3.40895e-06	8.55925e-07	8.17276e-07	7.89583e-07	1.60287e-05	1.53049e-05	1.47863e-05
mean 2^-ΔCт	1.44959e-05			2.42212e-05			0.000331932			9.50499e-05								mean 2^-ΔCт	7.27048e-05			7.11546e-05			0.000744512			0.000287845							mean 2^-ΔCт	1.69919e-06			3.62938e-06			7.49328e-07			1.39812e-05
SD	6.2184e-07			2.20111e-06			0.000200544			2.69687e-06								SD	3.05627e-05			3.07184e-05			0.000301614			0.000126504							SD	5.83067e-07			1.94197e-07			1.61225e-07			2.05974e-06
p-value																		p-value	3.20661e-05			0.000313413			0.00352907			0.000313944							p-value
expression fold change (2^-ΔΔCт) *	1.44842e-05			2.41289e-05			0.000286412			9.5016e-05								expression fold change (2^-ΔΔCт) *	9.46483e-05			9.19332e-05			0.00097921			0.000369867							expression fold change (2^-ΔΔCт) *	1.61969e-06			3.62482e-06			7.3236e-07			1.38372e-05
2^-ΔCт (resistant cell/pariental cell)	1			1			1			1								2^-ΔCт (resistant cell/pariental cell)	5.01556			2.9377			2.24297			3.02836							2^-ΔCт (resistant cell/pariental cell)	1			1			1			1
molm-13(P)-kit1																molm-13(XR)-kit1														batch2		molm-13(P)-kit2																molm-13(XR)-kit2
	PGC-1b			NRF1			ERRa			TFAM			18s rRNA				PGC-1b			NRF1			ERRa			TFAM			18s rRNA				PGC-1b			NRF1			ERRa			TFAM			18s rRNA				PGC-1b
Cт	28.1452			21.9371			28.1683			25.9361			9.21921				27.1505			21.5214			29.9399			25.8056			10.499			Cт	27.8363			27.682			27.1868			24.9667			10.7219				27.8262
	27.9123			22.5648			28.0397			25.9493			9.0984				27.3177			21.8342			29.9002			25.8599			10.5665				27.8392			27.5141			27.528			24.9069			10.7358				27.831
	27.9093			22.4058			28.2623			25.9553			9.09982				27.1839			21.3602			29.9718			25.6789			10.4746				27.8977			27.4592			27.6316			24.917			10.7304				27.9214
ΔCт (target gene-control)	18.926	19.0468	19.0454	12.7179	12.8387	12.8373	18.9491	19.0699	19.0684	16.7169	16.8377	16.8362					16.6515	16.584	16.6759	11.0224	10.9549	11.0468	19.4409	19.3734	19.4653	15.3066	15.2391	15.331				ΔCт (target gene-control)	17.1144	17.1005	17.1059	16.9601	16.9462	16.9516	16.4649	16.451	16.4564	14.2448	14.2309	14.2363					15.5053
	18.6931	18.8139	18.8125	13.3456	13.4664	13.465	18.8205	18.9413	18.9398	16.7301	16.8509	16.8495					16.8187	16.7512	16.8431	11.3351	11.2676	11.3596	19.4012	19.3337	19.4256	15.3609	15.2934	15.3853					17.1173	17.1034	17.1088	16.7922	16.7783	16.7837	16.8061	16.7922	16.7976	14.185	14.1711	14.1765					15.51
	18.6901	18.8109	18.8095	13.1866	13.3074	13.306	19.0431	19.1639	19.1625	16.7361	16.8569	16.8555					16.6848	16.6173	16.7092	10.8612	10.7937	10.8856	19.4728	19.4053	19.4972	15.1798	15.1123	15.2042					17.1758	17.1619	17.1673	16.7373	16.7234	16.7288	16.9097	16.8958	16.9012	14.1951	14.1812	14.1866					15.6004
mean ΔCт	18.8498			13.1634			19.0176			16.8077							16.704			11.0585			19.4239			15.2681						mean ΔCт	17.1283			16.8224			16.7194			14.2008							15.5251
ΔΔCт	18.8498			13.1634			19.0176			16.8077							16.704			11.0585			19.4239			15.2681						ΔΔCт	17.1283			16.8224			16.7194			14.2008							15.5251
2^-ΔCт	2.00777e-06	1.84648e-06	1.84831e-06	0.000148433	0.000136509	0.000136644	1.9759e-06	1.81717e-06	1.81897e-06	9.28382e-06	8.53803e-06	8.54647e-06					9.71387e-06	1.01792e-05	9.55094e-06	0.000480753	0.000503781	0.000472689	1.40514e-06	1.47245e-06	1.38157e-06	2.46754e-05	2.58574e-05	2.42615e-05				2^-ΔCт	7.04795e-06	7.1162e-06	7.08966e-06	7.84352e-06	7.91948e-06	7.88994e-06	1.10554e-05	1.11624e-05	1.11208e-05	5.1509e-05	5.20078e-05	5.18138e-05					2.15005e-05
	2.35947e-06	2.16993e-06	2.17208e-06	9.60671e-05	8.83499e-05	8.84372e-05	2.16012e-06	1.9866e-06	1.98856e-06	9.19915e-06	8.46017e-06	8.46853e-06					8.65107e-06	9.06545e-06	8.50596e-06	0.000387062	0.000405602	0.00038057	1.44427e-06	1.51345e-06	1.42005e-06	2.37632e-05	2.49014e-05	2.33646e-05					7.03375e-06	7.10187e-06	7.07538e-06	8.81111e-06	8.89644e-06	8.86325e-06	8.72685e-06	8.81137e-06	8.77849e-06	5.36896e-05	5.42096e-05	5.40074e-05					2.14301e-05
	2.36434e-06	2.17441e-06	2.17656e-06	0.000107263	9.86461e-05	9.87436e-05	1.85118e-06	1.70247e-06	1.70416e-06	9.16089e-06	8.42498e-06	8.43331e-06					9.49211e-06	9.94678e-06	9.3329e-06	0.000537605	0.000563356	0.000528587	1.37436e-06	1.44019e-06	1.35131e-06	2.69409e-05	2.82314e-05	2.6489e-05					6.75413e-06	6.81954e-06	6.7941e-06	9.15315e-06	9.2418e-06	9.20732e-06	8.12207e-06	8.20073e-06	8.17014e-06	5.33161e-05	5.38324e-05	5.36316e-05					2.0128e-05
mean 2^-ΔCт	2.12437e-06			0.00011101			1.88946e-06			8.72393e-06							9.38203e-06			0.000473334			1.42253e-06			2.53872e-05						mean 2^-ΔCт	6.9814e-06			8.64734e-06			9.3498e-06			5.3113e-05							2.123e-05
SD	1.9022e-07			2.3107e-05			1.50394e-07			3.71639e-07							5.60084e-07			6.79205e-05			5.11398e-08			1.60766e-06						SD	1.47199e-07			5.92436e-07			1.34882e-06			1.03953e-06							1.06456e-06
p-value																	6.79495e-17			6.57582e-11			1.53354e-07			1.46972e-15						p-value																	1.99163e-17
expression fold change (2^-ΔΔCт) *	2.11662e-06			0.000108997			1.8842e-06			8.71702e-06							9.36698e-06			0.000468864			1.42172e-06			2.53426e-05						expression fold change (2^-ΔΔCт) *	6.98e-06			8.62886e-06			9.2672e-06			5.31039e-05							2.12063e-05
2^-ΔCт (resistant cell/pariental cell)	1			1			1			1							4.41638			4.26388			0.752879			2.91006						2^-ΔCт (resistant cell/pariental cell)	1			1			1			1							3.04095
	MV4-11-P k2			MV4-11-XR k2			ttest
PGC-1b	1	1	1	5.01556	1.24456	0.521259	0.416802
NRF1	1	1	1	2.9377	0.868034	0.281602	0.676087
TFAM	1	1	1	3.02836	0.917323	0.332892	0.630134
ERRa	1	1	1	2.24297	1.07202	1.56484	0.138624
	molm-13(P)-kit1			molm-13(XR)-kit1
PGC-1b	1	1	1	4.41638	3.04095	3.00045	0.00591818	**
NRF1	1	1	1	4.26388	2.34493	2.05366	0.0528542
TFAM	1	1	1	2.91006	1.95167	2.03795	0.0131935	*
ERRa	1	1	1	0.752879	0.576987	0.473916	0.00806618	**
[truncated: 36 more columns]

## Sheet: Fig.4C
HIF1A						HIF1A						HIF1A							HIF1A					HIF1A
	Molm13-XR-DMSO		Molm13-XR-radi 40nM				Molm13-XR-DMSO		Molm13-XR-radi40				Molm13-XR-DMSO		Molm13-XR-radi40					MV4-11 XR DMSO		MV4-11 XR OMI-25			MV4-11 XR DMSO		MV4-11 XR OMI-25
sample CT	22.6265		23.3072			sample CT	25.7755		26.3486			sample CT	24.19		24.7378				Ct	21.5254		22.1731		Ct	20.6153		21.1751
	22.6393		23.1852				25.8253		26.3711				24.2804		24.8081					21.5744		22.2313			21.2449		20.9478
internal control CT	11.0481		11.5612			internal control CT	10.8647		11.3507			internal control CT	11.2178		11.6806				actin Ct(control)	10.9872		10.9639		actin Ct(control)	9.22916		9.27315
	11.0533		11.5601				10.8446		11.3171				11.1761		11.7432					10.965		11.0076			9.17635		9.14098
△Ct	11.5784	11.5912	11.746	11.6241		△Ct	14.9108	14.9606	14.9979	15.0204		△Ct	12.9723	13.0627	13.0572	13.1276			△Ct	10.5382	10.5872	11.2091	11.2674	△Ct	11.3861	12.0157	11.9019	11.6747
	11.5732	11.5861	11.7471	11.6252			14.9309	14.9807	15.0315	15.054			13.014	13.1044	12.9946	13.0649				10.5604	10.6095	11.1655	11.2237		11.4389	12.0686	12.0341	11.8068
2^-dct	0.000327009	0.000324108	0.000291139	0.000316816		2^-dct	3.24631e-05	3.13631e-05	3.05618e-05	3.00888e-05		2^-dct	0.00012444	0.000116882	0.000117323	0.000111739			2^-dct	0.000672474	0.000650012	0.000422389	0.000405674	2^-dct	0.000373631	0.000241492	0.000261314	0.000305899
	0.000328178	0.000325266	0.000290919	0.000316577			3.20143e-05	3.09295e-05	2.98588e-05	2.93966e-05			0.000120894	0.000113552	0.000122532	0.0001167				0.000662198	0.00064008	0.000435367	0.000418138		0.000360201	0.000232811	0.000238438	0.00027912
(mean)	0.00032614		0.000303863			(mean)	3.16925e-05		2.99765e-05			(mean)	0.000118942		0.000117073				(mean)	0.000656191		0.000420392		(mean)	0.000302034		0.000271193
fold change (to XR)	1		0.931693				1		0.945855				1		0.984291				fold change (to XR)	1		0.640654		fold change (to XR)	1		0.897889
GLUT1						GULT1						GULT1							GLUT1					GLUT1
	Molm13-XR-DMSO		Molm13-XR-radi 40nM				Molm13-XR-DMSO		Molm13-XR-radi40				Molm13-XR-DMSO		Molm13-XR-radi40					MV4-11 XR DMSO		MV4-11 XR OMI-25			MV4-11 XR DMSO		MV4-11 XR OMI-25
sample CT	25.6173		26.3523			sample CT	26.2871		26.8395			sample CT	26.1241		26.8593				Ct	23.9205		24.7619		Ct	23.8243		24.6697
	25.5992		26.4107				26.3345		26.9831				26.0337		26.901					23.9193		24.9609			23.8378		24.8983
internal control CT	11.0481		11.5612			internal control CT	10.8647		11.3507			internal control CT	11.2178		11.6806				actin Ct(control)	10.9872		10.9639		actin Ct(control)	9.22916		9.27315
	11.0533		11.5601				10.8446		11.3171				11.1761		11.7432					10.965		11.0076			9.17635		9.14098
△Ct	14.5692	14.5511	14.7912	14.8496		△Ct	15.4224	15.4698	15.4888	15.6324		△Ct	14.9063	14.8159	15.1788	15.2205			△Ct	12.9333	12.9321	13.7979	13.997	△Ct	14.5951	14.6086	15.3965	15.6251
	14.564	14.5459	14.7923	14.8507			15.4425	15.4899	15.5223	15.6659			14.948	14.8576	15.1161	15.1578				12.9555	12.9543	13.7543	13.9533		14.6479	14.6614	15.5287	15.7573
2^-dct	4.11374e-05	4.16571e-05	3.52705e-05	3.38716e-05		2^-dct	2.27713e-05	2.2035e-05	2.17479e-05	1.96873e-05		2^-dct	3.25658e-05	3.46706e-05	2.6961e-05	2.61924e-05			2^-dct	0.000127845	0.000127954	7.02107e-05	6.11637e-05	2^-dct	4.04042e-05	4.00283e-05	2.31837e-05	1.97868e-05
	4.12844e-05	4.1806e-05	3.52438e-05	3.38459e-05			2.24565e-05	2.17303e-05	2.12476e-05	1.92345e-05			3.16377e-05	3.36826e-05	2.8158e-05	2.73553e-05				0.000125891	0.000125999	7.23679e-05	6.30429e-05		3.89519e-05	3.85895e-05	2.11541e-05	1.80546e-05
(mean)	4.14712e-05		3.4558e-05			(mean)	2.22483e-05		2.04793e-05			(mean)	3.31392e-05		2.71667e-05				(mean)	0.000126922		6.66963e-05		(mean)	3.94935e-05		2.05448e-05
fold change (to XR)	1		0.8333				1		0.920489				1		0.819775				fold change (to XR)	1		0.52549		fold change (to XR)	1		0.520207
GLUT5						GULT5						GULT5
	Molm13-XR-DMSO		Molm13-XR-radi 40nM				Molm13-XR-DMSO		Molm13-XR-radi40				Molm13-XR-DMSO		Molm13-XR-radi40
sample CT	20.4667		21.1932			sample CT	24.9546		25.8705			sample CT	24.3732		24.8943
	20.3424		21.1677				24.8891		25.9326				24.3027		24.9595
internal control CT	11.0481		11.5612			internal control CT	10.8647		11.3507			internal control CT	11.2178		11.6806
	11.0533		11.5601				10.8446		11.3171				11.1761		11.7432
△Ct	9.41864	9.29434	9.63206	9.60654		△Ct	14.0899	14.0244	14.5198	14.5819		△Ct	13.1554	13.0849	13.2137	13.2789
	9.41349	9.28919	9.63315	9.60763			14.11	14.0445	14.5533	14.6154			13.1971	13.1266	13.151	13.2163
2^-dct	0.00146119	0.00159267	0.00126026	0.00128275		2^-dct	5.73487e-05	6.00118e-05	4.25714e-05	4.07777e-05		2^-dct	0.000109606	0.000115091	0.000105264	0.00010061
	0.00146641	0.00159836	0.00125931	0.00128178			5.65559e-05	5.91822e-05	4.15921e-05	3.98397e-05			0.000106482	0.000111811	0.000109938	0.000105077
(mean)	0.00152966		0.00127103			(mean)	5.82747e-05		4.11952e-05			(mean)	0.000110748		0.000105222
fold change (to XR)	1		0.830921				1		0.706915				1		0.950108
HK2						HK2						HK2							HK2					HK2
	Molm13-XR-DMSO		Molm13-XR-radi 40nM				Molm13-XR-DMSO		Molm13-XR-radi40				Molm13-XR-DMSO		Molm13-XR-radi40					MV4-11 XR DMSO		MV4-11 XR OMI-25			MV4-11 XR DMSO		MV4-11 XR OMI-25
sample CT	25.1093		25.946			sample CT	26.2044		26.8372			sample CT	26.1891		26.9538				Ct	23.6945		24.5038		Ct	21.7487		22.5761
	25.1089		25.9173				26.257		26.8119				26.2372		26.9121					23.6905		24.464			21.8803		22.5743
internal control CT	11.0481		11.5612			internal control CT	10.8647		11.3507			internal control CT	11.2178		11.6806				actin Ct(control)	10.9872		10.9639		actin Ct(control)	9.22916		9.27315
	11.0533		11.5601				10.8446		11.3171				11.1761		11.7432					10.965		11.0076			9.17635		9.14098
△Ct	14.0612	14.0608	14.3848	14.3561		△Ct	15.3398	15.3923	15.4865	15.4612		△Ct	14.9714	15.0194	15.2732	15.2315			△Ct	12.7073	12.7033	13.5399	13.5001	△Ct	12.5196	12.6511	13.303	13.3012
	14.0561	14.0557	14.3859	14.3572			15.3598	15.4124	15.5201	15.4948			15.0131	15.0611	15.2105	15.1688				12.7295	12.7256	13.4963	13.4565		12.5724	12.7039	13.4351	13.4333
2^-dct	5.84999e-05	5.85149e-05	4.67445e-05	4.76853e-05		2^-dct	2.41141e-05	2.32516e-05	2.17817e-05	2.21674e-05		2^-dct	3.11293e-05	3.01097e-05	2.52526e-05	2.59933e-05			2^-dct	0.000149527	0.000149939	8.39616e-05	8.63096e-05	2^-dct	0.00017031	0.000155463	9.89492e-05	9.90722e-05
	5.8709e-05	5.87241e-05	4.67092e-05	4.76493e-05			2.37807e-05	2.29302e-05	2.12806e-05	2.16574e-05			3.02422e-05	2.92516e-05	2.63738e-05	2.71474e-05				0.000147242	0.000147647	8.65413e-05	8.89614e-05		0.000164188	0.000149875	9.0287e-05	9.03993e-05
(mean)	5.8612e-05		4.71971e-05			(mean)	2.35191e-05		2.17218e-05			(mean)	3.01832e-05		2.61918e-05				(mean)	0.000148589		8.64435e-05		(mean)	0.000159959		9.46769e-05
fold change (to XR)	1		0.805246				1		0.923579				1		0.867759				fold change (to XR)	1		0.581764		fold change (to XR)	1		0.591882
PKM2						PKM2						PKM2							PKM2					PKM2
	Molm13-XR-DMSO		Molm13-XR-radi 40nM				Molm13-XR-DMSO		Molm13-XR-radi40				Molm13-XR-DMSO		Molm13-XR-radi40					MV4-11 XR DMSO		MV4-11 XR OMI-25			MV4-11 XR DMSO		MV4-11 XR OMI-25
sample CT	21.302		21.9787			sample CT	22.6663		23.1269			sample CT	22.2923		23.217				Ct	20.8244		21.6232		Ct	20.9495		21.7268
	21.2892		21.9318				22.6085		23.1315				22.3929		23.2821					20.8061		21.6489			20.9126		21.8143
internal control CT	11.9208		11.5612			internal control CT	10.8647		11.3507			internal control CT	11.2178		11.6806				actin Ct(control)	10.9872		10.9639		actin Ct(control)	9.22916		9.27315
	11.9229		11.5601				10.8446		11.3171				11.1761		11.7432					10.965		11.0076			9.17635		9.14098
△Ct	9.38118	9.36834	10.4175	10.3706		△Ct	11.8016	11.7438	11.7762	11.7808		△Ct	11.0745	11.1751	11.5364	11.6016			△Ct	9.83721	9.8189	10.6593	10.6849	△Ct	11.7204	11.6834	12.4537	12.5412
	9.37911	9.36627	10.4186	10.3717			11.8217	11.7639	11.8097	11.8144			11.1162	11.2169	11.4738	11.5389				9.85942	9.84111	10.6156	10.6413		11.7732	11.7362	12.5859	12.6734
2^-dct	0.00149963	0.00151303	0.000731159	0.00075532		2^-dct	0.000280131	0.00029158	0.000285117	0.000284197		2^-dct	0.000463711	0.00043246	0.000336654	0.000321796			2^-dct	0.00109321	0.00110718	0.000618349	0.000607458	2^-dct	0.000296355	0.000304048	0.000178263	0.000167774
	0.00150178	0.0015152	0.000730606	0.000754749			0.000276259	0.000287549	0.000278558	0.00027766			0.000450496	0.000420135	0.000351602	0.000336083				0.00107651	0.00109026	0.000637348	0.000626122		0.000285703	0.000293119	0.000162658	0.000153087
(mean)	0.00150741		0.000742959			(mean)	0.00028388		0.000281383			(mean)	0.000441701		0.000336534				(mean)	0.00109179		0.000622319		(mean)	0.000294806		0.000165445
fold change (to XR)	1		0.49287				1		0.991206				1		0.761905				fold change (to XR)	1		0.569999		fold change (to XR)	1		0.5612
LDHA						LDHA						LDHA							LDHA					LDHA
	Molm13-XR-DMSO		Molm13-XR-radi 40nM				Molm13-XR-DMSO		Molm13-XR-radi40				Molm13-XR-DMSO		Molm13-XR-radi40					MV4-11 XR DMSO		MV4-11 XR OMI-25			MV4-11 XR DMSO		MV4-11 XR OMI-25
sample CT	19.8973		21.3242			sample CT	21.4631		22.4431			sample CT	21.3271		22.9668				Ct	19.9652		21.1224		Ct	20.2966		21.4011
	20.094		21.3776				21.5568		22.5516				21.288		22.9301					19.9691		21.1082			20.2693		21.5126
internal control CT	11.0481		11.5612			internal control CT	10.8647		11.3507			internal control CT	11.2178		11.6806				actin Ct(control)	10.9872		10.9639		actin Ct(control)	9.22916		9.27315
	11.0533		11.5601				10.8446		11.3171				11.1761		11.7432					10.965		11.0076			9.17635		9.14098
△Ct	8.84915	9.04588	9.76304	9.81647		△Ct	10.5985	10.6921	11.0923	11.2009		△Ct	10.1094	10.0703	11.2862	11.2496			△Ct	8.97805	8.98188	10.1585	10.1442	△Ct	11.0674	11.0401	12.128	12.2395
	8.844	9.04073	9.76413	9.81756			10.6186	10.7122	11.1259	11.2345			10.1511	10.112	11.2236	11.1869				9.00027	9.0041	10.1148	10.1006		11.1203	11.0929	12.2602	12.3717
2^-dct	0.00216841	0.00189199	0.00115089	0.00110904		2^-dct	0.000644976	0.000604449	0.000458005	0.000424806		2^-dct	0.000905273	0.00093014	0.000400407	0.000410721			2^-dct	0.00198306	0.00197781	0.000874957	0.000883659	2^-dct	0.000465979	0.000474892	0.000223413	0.000206799
	0.00217616	0.00189875	0.00115002	0.0011082			0.00063606	0.000596093	0.000447469	0.000415034			0.000879475	0.000903633	0.000418185	0.000428957				0.00195276	0.00194759	0.00090184	0.000910809		0.00044923	0.000457822	0.000203855	0.000188695
(mean)	0.00203383		0.00112954			(mean)	0.000620395		0.000436329			(mean)	0.000904631		0.000414567				(mean)	0.00196531		0.000892816		(mean)	0.000461981		0.00020569
fold change (to XR)	1		0.555375				1		0.703308				1		0.458273				fold change (to XR)	1		0.454289		fold change (to XR)	1		0.445236
PDK1						PDK1						PDK1							PDK1					PDK1
	Molm13-XR-DMSO		Molm13-XR-radi 40nM				Molm13-XR-DMSO		Molm13-XR-radi40				Molm13-XR-DMSO		Molm13-XR-radi40					MV4-11 XR DMSO		MV4-11 XR OMI-25			MV4-11 XR DMSO		MV4-11 XR OMI-25
sample CT	26.2454		26.7695			sample CT	26.9654		27.2346			sample CT	27.6986		27.8855				Ct	24.5633		25.6311		Ct	24.5714		25.743
	26.1822		26.7488				26.8899		27.2137				27.5341		27.8836					24.2825		25.1905			24.3713		25.1555
internal control CT	11.0481		11.5612			internal control CT	10.8647		11.3507			internal control CT	11.2178		11.6806				actin Ct(control)	10.9872		10.9639		actin Ct(control)	9.22916		9.27315
	11.0533		11.5601				10.8446		11.3171				11.1761		11.7432					10.965		11.0076			9.17635		9.14098
△Ct	15.1973	15.1341	15.2083	15.1877		△Ct	16.1007	16.0252	15.8839	15.863		△Ct	16.4808	16.3163	16.205	16.203			△Ct	13.5761	13.2953	14.6672	14.2265	△Ct	15.3422	15.1421	16.4698	15.8823
	15.1921	15.1289	15.2094	15.1888			16.1208	16.0453	15.9174	15.8965			16.5225	16.3581	16.1423	16.1404				13.5984	13.3175	14.6235	14.1829		15.395	15.1949	16.602	16.0145
2^-dct	2.66172e-05	2.78095e-05	2.64141e-05	2.67949e-05		2^-dct	1.42297e-05	1.49948e-05	1.65378e-05	1.67791e-05		2^-dct	1.0934e-05	1.22544e-05	1.3238e-05	1.32557e-05			2^-dct	8.18793e-05	9.94763e-05	3.8436e-05	5.21662e-05	2^-dct	2.40734e-05	2.76548e-05	1.10175e-05	1.65554e-05
	2.67124e-05	2.79089e-05	2.63942e-05	2.67746e-05			1.4033e-05	1.47875e-05	1.61573e-05	1.63931e-05			1.06224e-05	1.19052e-05	1.38258e-05	1.38443e-05				8.06281e-05	9.79563e-05	3.9617e-05	5.3769e-05		2.32081e-05	2.66607e-05	1.0053e-05	1.51061e-05
(mean)	2.7262e-05		2.65944e-05			(mean)	1.45112e-05		1.64668e-05			(mean)	1.1429e-05		1.3541e-05				(mean)	8.9985e-05		4.5997e-05		(mean)	2.53993e-05		1.3183e-05
fold change (to XR)	1		0.975513				1		1.13477				1		1.18479				fold change (to XR)	1		0.511163		fold change (to XR)	1		0.519032
	Molm13-XR-DMSO			Molm13-XR-radi 40nM																MV4-11 XR DMSO			MV4-11 XR OMI-25
HIF1A	1	1	1	0.931693	0.945855	0.984291	0.0427768	*											HIF1A	1	1		0.640654	0.897889		0.214685
GLUT1	1	1	1	0.8333	0.920489	0.819775	0.0107894	*											GLUT1	1	1		0.52549	0.520207		3.06452e-05	***
GLUT5	1	1	1	0.830921	0.706915	0.950108	0.071893												HK2	1	1		0.581764	0.591882		0.0001499	***
HK2	1	1	1	0.805246	0.923579	0.867759	0.0170388	*											PKM2	1	1		0.569999	0.5612		0.000102552	***
PKM2	1	1	1	0.49287	0.991206	0.761905	0.15587												LDHA	1	1		0.454289	0.445236		6.767e-05	***
LDHA	1	1	1	0.555375	0.703308	0.458273	0.00387475	**											PDK1	1	1		0.511163	0.519032		6.58182e-05	***
PDK1	1	1	1	0.975513	1.13477	1.18479	0.194043
